# Supplementary material for: Overexpression of NtGPX8a Improved Cadmium Accumulation and Tolerance in Tobacco (Nicotiana tabacum L.)
Source: Genes (Basel). 2024 Mar 15;15(3):366. doi: 10.3390/genes15030366 (PMC10970676; doi:10.3390/genes15030366)
Supplement: Supplementary file 1 [file genes-15-00366-s001.zip]

Archive with 1 entries (1 files):
- genes-2878262-supplementary.pdf
